# Supplementary material for: Bre1/RNF20 promotes Rad51-mediated strand exchange and antagonizes the Srs2/FBH1 helicases
Source: Nat Commun. 2023 May 25;14:3024. doi: 10.1038/s41467-023-38617-z (PMC10213050; doi:10.1038/s41467-023-38617-z)
Supplement: Supplementary file 7 — Source Data [file 41467_2023_38617_MOESM7_ESM.xlsx]

## Sheet: catalog
	Sheet 1		Catalog
	Sheet 2-7		the original values for quantifications in Figures 2-7
	Sheet 8-19		the original values for quantifications in Supplementary Figures 1-14
	sheet 20		the original blots and gels for main figures and supplementary figures.

## Sheet: Figure 2
Figure 2
	c
				WT		Average	SD		EK2A		Average	SD
		0	4.021	3.834	2.98	3.61167	0.453133	6.023	8.0324	8.923	7.65947	1.21293
		2	38.0952	42.1053	40	40.0668	1.63777	50	46.6667	49.2063	48.6243	1.4217
		4	58.6667	53.0704	63.75	58.4957	4.3616	61.2821	52.6882	68.6024	60.8575	6.50389
		6	38.8136	29.0323	33.125	33.6569	4.01088	42.029	46.9091	42.1875	43.7085	2.26407
		8	21.5686	17.2899	19.6429	19.5004	1.7497	31.4286	36.25	30.303	32.6605	2.57939
		10(hr)	13.0435	14.2857	12.069	13.1327	0.907181	28	29.1667	26.087	27.7512	1.26953
	d
			WT			Average	SD	bre1-EK			Average	SD
		rep1	100	100	100	100	0	100	100	100	100	0
		rep2	74	81	68.34	74.4467	5.17806	38.64	42.34	34.51	38.4967	3.19819
		rep3	35.6	40.23	33.4	36.41	2.84655	18.412	23.421	13.98	18.6043	3.85667
	f		WT	bre1△	bre1-EK2A	bre1-RD△	bre1-RBD△
		rep1	84.8294	47.0296	61.93	63.3935	61.924
		rep2	83.224	49.7859	63.934	63.192	64.9392
		rep3	85.983	48.3238	60.846	60.942	60.9443
	g		WT			EK2A
		1kb	184	174.4	165.3	104.3	106.8	116.5
		5kb	61.8	48.3	54.5	26.95	34.2	30.5
	h		WT	bre1-EK	srs2	srs2 bre1-EK
		rep1	82.9	61.99	1.66	9.231
		rep2	81.9	58.75	1.232	8.56
		rep3	85.2	57.2	1.083	7.983

## Sheet: Figure3
		lane 4	lane 5	lane 6
Figure 3	c	Rad51	1 ul Bre1+Rad51	5 ul Bre1+Rad51
	rep1	20.893	51.996	71.9995
	rep2	22.5439	58.9629	64.9392
	rep3	18.234	61.384	67.423
	i	lane 4	lane 5	lane 6	lane 7	lane 8
	rep1	18	17	55.8	5	72
	rep2	15	21	61	3	65
	rep3	19	16	77	2	59
	n	lane 3	lane 4	lane 5	lane 6
	rep1	10	21	22	55
	rep2	8	19	25	49
	rep3	7	23	29	59

## Sheet: Figure4
		lane 1	lane 4	lane 5	lane 6	lane 7	lane 8
Figure 4	c	Input	Control	Srs2	Bre1	Srs2+Bre1	Srs2+Bre1
	rep1	100	33.4459	7.7915	65.0754	58.3752	51.9457
	rep2	100	36.4159	8.7015	69.0325	50.3352	48.2146
	rep3	100	32.893	6.423	70.23	55.754	53.232
	e	lane 3	lane 4	lane 5	lane 6	lane 7
	rep1	33.3308	24.4483	11.35	41.7838	49.9936
	rep2	31.5641	24.945	16.8022	42.1016	45.2725
	rep3	29.8263	26.2687	14.8542	39.9049	53.0937
		lane 3	lane 4	lane 5	lane 6	lane 7	lane 8	lane 9
	i	Control	1 uM Bre1	2 uM Bre1	3 uM Bre1	1 uM Bre1	2 uM Bre1	3 uM Bre1
	rep1	100	73.487	28.2354	33.1977	44.7293	20.5305	1.3496
	rep2	100	63.532	39.723	23.9812	37.2371	18.22	3.219
	rep3	100	62.32	27.843	23.21	35.673	16.43	2.3214

## Sheet: Figure5
Figure5	c	WT	bre1	bre1-EK2A	bre1-DK2A
	rep1	245.88	349.7	379.6	356.7
	rep2	249.9	374.6	396	348
	rep3	230.2	351	376	362
	f	WT	bre1-DK2A
	rep1	186.35	77.3332
	rep2	179.992	89.0478
	rep3	168.5	72
	g	WT	bre1-EK2A	bre1-DK2A
	rep1	82.9	63.5	66.964
	rep2	83.9	62	57.08
	rep3	85.2	63.2	59.43
	rep4	86.3	60.323	60.437

## Sheet: Figure6
Figure 6	d	lane 4	lane 5	lane 6
	rep1	19	38.1723	56.1272
	rep2	21.12	40.0564	60.2761
	rep3	14	46.9985	58.9916
	g	lane 5	lane 6	lane 7	lane 8
	rep1	4	21	43	63
	rep2	6	18	41	59
	rep3	2	25	36	71
	j	lane 3	lane 4	lane 5
	rep1	18.8055	36.2369	39.3458
	rep2	14.0867	37.2408	45.1897
	rep3	15.5208	31.9288	41.329
	i	lane 3	lane 4	lane 5	lane 6	lane 7
	rep1	27.8876	31.339	10.7943	32.1392	28.8126
	rep2	31.0638	30.4627	8.90877	31.6418	30.7902
	rep3	29.7849	29.1838	11.653	34.1996	29.046

## Sheet: Figure7
Figure 7	b		NC			shRNF20+Vector			shRNF20+WT			shRNF20+RD
		NT	6.67	8.05	6.02	12.3	13.2	15	5.75	8.33	7.6	5.8	10.1	8.9
		1h	72.67	73.1	70	79.87	70.12	68	64.93	71.31	72.5	69.92	71.79	70
		12h	31.11	41.79	33	53.17	54.17	54.4	40.92	33.8	35	40.95	36	39
		24h	17.72	13.2	15	35	33	33.5	14.3	21.94	16	25.3	24.3	27.7
	d		NC			shRNF20+Vector			shRNF20+WTR			shRNF20+RD△
		NT	7.44	4.82	6.25	8.2	6.12	4	6.32	6.06	7.5	5.31	4.63	5
		1h	54.55	49.12	52.4	26.62	22.11	24.4	52.9	41.8	52.4	40.15	36.92	34.6
	e			NC			shRNF20+Vector			shRNF20+WTR			shRNF20+RD△
			1	1	1	0.48	0.42	0.46	0.82	0.83	0.93	0.61	0.64	0.72
	f
			NC			shRNF20+Vector			shRNF20+WTR			shRNF20+RD△
		0	100	100	100	100	100	100	100	100	100	100	100	100
		3	51.35	51.34	55.75	27.21	26.49	30.09	56.64	47.52	46.52	38.96	39	37.06
		5 (μM)	20.46	15.12	16.01	1.35	0.52	0.12	22.32	14.57	14.77	8.81	8.58	7.34

## Sheet: Supplementary Fig.1
Supplementary Fig.1	a		WT	bre1-6A
		rep1	627.4	850.2
		rep2	598.4	1100.5
		rep3	700.1	1276.7
	b		WT	bre1-6A
		rep1	184	73
		rep2	162	80
		rep3	148	92
	c	WT			BRE1-EK
		610.842	550.092	710	455.34	390.753	510

## Sheet: Supplementary Fig.2
Supplementary Fig.2
	d	WT			bre1-EK2A
		79.1127	91.284	88.432	82.2319	89.425	92.0234
	e	WT			bre-EK			bre1
		2.548	1.89327	2.212	2.21875	2.41429	1.92121	1.10402	1.001	1.2101

## Sheet: Supplementary Fig.3
	Supplementary Fig.3	b			Control		AVE	SD		Bre1		AVE	SD
			0	100	100	100	100	0	100	100	100	100	0
			50	97.7878	96.235	99.213	97.7453	1.21614	99.3	99.01	99.02	99.11	0.134412
			100	96.15	94.31	97.104	95.8547	1.1596	97.63	96.89	98.21	97.5767	0.540206
			200	65.98	65.31	73.4402	68.2434	3.68486	93.089	89.09	97.23	93.1363	3.32331
			250	50.15	49.83	61.11	53.6967	5.24365	84.551	79.42	89.32	84.4303	4.04256
			300	43.48	38.23	44.56	42.09	2.76481	74.78	68.43	80.13	74.4467	4.78232
			350(mM)	33.68	29.01	37.89	33.5267	3.62687	66.15	59.54	73.23	66.3067	5.59002

[truncated: 10 more sheets: Supplementary Fig.5, Supplementary Fig.6, Supplementary Fig.7, Supplementary Fig.8, Supplementary Fig.9, Supplementary Fig.10, Supplementary Fig.11, Supplementary Fig.13, Supplementary Fig.14, Western blots and gels]
